# Supplementary material for: Research progress of antibody-drug conjugates in the treatment of endometrial cancer
Source: Front Oncol. 2026 Apr 27;16:1706826. doi: 10.3389/fonc.2026.1706826 (PMC13158215; doi:10.3389/fonc.2026.1706826)
Supplement: Supplementary File 1 — Incidence (cases, age-standardized rate, cumulative risk) and mortality (deaths, age-standardized rate, cumulative risk) of five female cancers in 185 countries in 2022. [file SupplementaryFile1.xlsx]

## Sheet: Sheet1
Cancer site	Incidence			Mortality
	No. of cases	Age-standardized rate (world), %	Cumulative risk: Birth to age 74 years, %	No. of cases	Age-standardized rate (world), %	Cumulative risk: Birth to age 74 years, %
Vulva	47342	0.8	0.09	18579	0.3	0.03
Vagina	18800	0.4	0.04	8238	0.2	0.02
Cervix uteri	661021	14.1	1.5	348189	7.1	0.79
Corpus uteri	420242	8.4	1.01	97704	1.7	0.2
Ovary	324398	6.6	0.73	206839	4	0.46
Incidence (cases, age-standardized rate, cumulative risk) and mortality (deaths, age-standardized rate, cumulative risk) of five female cancers in 185 countries in 2022.
